# Supplementary material for: Resistance of Gram-Negative Bacteria to Cefepime-Enmetazobactam: A Systematic Review
Source: Pathogens. 2025 Aug 6;14(8):777. doi: 10.3390/pathogens14080777 (PMC12389057; doi:10.3390/pathogens14080777)
Supplement: Supplementary file 1 [file pathogens-14-00777-s001.zip]

Archive with 3 entries (3 files):
- 3. Supplementary Table 3-3796417.docx
- 1. Supplemetnary Table 1-3796417.docx
- 2. Supplementary Table 2-3796417.docx
